# Supplementary material for: Role of Organic Cation Transporter 2 in Autophagy Induced by Platinum Derivatives
Source: Int J Mol Sci. 2022 Jan 19;23(3):1090. doi: 10.3390/ijms23031090 (PMC8834759; doi:10.3390/ijms23031090)
Supplement: Supplementary file 1 [file ijms-23-01090-s001.zip]

Archive with 1 entries (1 files):
- ijms-1535748-supplementary.pdf
